# Supplementary material for: In Vitro Degradation Studies of 3D-Printed Thermoplastic Polyurethane for the Design of Vascular Implant
Source: Materials (Basel). 2025 Oct 29;18(21):4948. doi: 10.3390/ma18214948 (PMC12608279; doi:10.3390/ma18214948)
Supplement: Supplementary file 1 [file materials-18-04948-s001.zip]

Archive with 1 entries (1 files):
- materials-3935418-supplementary.pdf
